# Supplementary material for: Exploring the Diversity in Oil Content, Fatty Acid Profiles, and Seed Coat Color in Sudanese Sesame Germplasm: Implications for Breeding and Crop Improvement
Source: Plant Environ Interact. 2025 Apr 4;6(2):e70051. doi: 10.1002/pei3.70051 (PMC11970955; doi:10.1002/pei3.70051)
Supplement: Supplementary file 1 — Data S1. [file PEI3-6-e70051-s001.xlsx]

## Sheet: Table S1
Table 2S. Mean and standard deviation of fatty acids composition and oil content
Passport data		Saturated fatty acids content (%)			Unsaturated fatty acid compositions (%)				Oil parameters
Accessions	State	16:0 Mean±StDev	18:0 Mean±StDev	20:0 Mean±StDev	18:1 Mean±StDev	18:2 Mean±StDev	18:3 Mean±StDev	20:1 Mean±StDev	Total Gly (mg/g)Mean±StDev	Total TAG (mg/g)Mean±StDev	Oil Content (%)Mean±StDev
Promo	Cultivar	10.228±0.312	6.46±0.237	0.6763±0.0168	42.582±0.86	39.72±1.44	0.25982±0.00885	0.0783±0.00295	0.6236±0.063	14.03±1.42	43.97±6.38
Herheri	Cultivar	10.377±0.428	6.451±0.277	0.56214±0.01392	43.025±0.465	39.21±0.35	0.28033±0.01348	0.09407±0.00915	0.71596±0.00088	16.096±0.0133	41.271±0.0342
HSD10316	North Kordofan	10.524±0.145	7.094±0.198	0.64367±0.00459	44.641±0.554	36.765±0.893	0.22159±0.00587	0.10916±0.00246	0.5859±0.0636	13.17±1.43	43.13±1.69
HSD10325	North Kordofan	10.247±0.0529	6.7901±0.099	0.52083±0.00165	44.06±1.51	38.13±1.51	0.176±0.0439	0.078595±0.000672	0.4914±0.0706	11.05±1.59	39.37±3.68
HSD11370	South Kordofan	10.129±0.123	6.3131±0.0567	0.53773±0.00697	43.49±0.797	39.191±0.95	0.25548±0.01369	0.08411±0.00559	0.5232±0.0166	11.763±0.372	40.579±0.697
HSD11401	South Kordofan	10.34±0.112	6.835±0.198	0.60123±0.00812	42.215±0.288	39.657±0.565	0.2611±0.023	0.09089±0.0017	0.533±0.0172	11.983±0.388	41.321±1.338
HSD11425	South Kordofan	9.9738±0.0268	7.213±0.201	0.59025±0.00585	46.932±0.555	34.98±0.322	0.23273±0.00151	0.07786±0.00168	0.57069±0.00919	12.838±0.207	41.414±0.668
HSD11464	South Kordofan	10.741±0.165	6.469±0.434	0.6224±0.0182	42.636±0.235	39.108±0.84	0.2906±0.0146	0.1323±0.0269	0.6137±0.0865	13.8±1.95	41.08±3.21
HSD11608	Kassala	10.173±0.00218	6.675±0.173	0.55188±0.00472	43.813±1.085	38.507±0.903	0.2249±0.0162	0.054635±0.000643	0.5973±0.0299	13.431±0.673	46.312±0.0614
HSD11620	Kassala	9.8683±0.1004	6.6199±0.00579	0.54784±0.000134	43.579±0.898	39.093±0.802	0.23186±0.00243	0.05999±0.000976	0.5931±0.033	13.339±0.743	43.72±1.42
HSD11682	Kassala	10.27±0.14	6.898±0.0181	0.66088±0.00316	45.859±0.361	35.95±0.238	0.25084±0.00673	0.11047±0.00257	0.5197±0.0469	11.69±1.057	39.68±4.53
HSD11698	Kassala	9.9649±0.04	6.9193±0.0232	0.61435±0.00918	42.319±0.897	39.865±0.84	0.23481±0.00153	0.08283±0.00171	0.5786±0.0249	13.013±0.558	42.657±0.84
HSD13013	Central Darfur	9.8174±0.0418	7.0974±0.0526	0.61307±0.000537	46.725±0.584	35.516±0.577	0.2454±0.0075	0.09274±0.00183	0.62874±0.01384	14.147±0.313	39.311±0.676
HSD13029	Central Darfur	10.047±0.182	6.6538±0.1251	0.57495±0.00503	43.551±0.211	38.859±0.166	0.21526±0.00715	0.098905±0.000417	0.71195±0.00165	16.011±0.0345	42.703±0.897
HSD13175	Gedarif	9.959±0.0327	6.6227±0.0048	0.53792±0.00347	44.296±0.789	38.259±0.825	0.25997±0.00422	0.065215±0.000276	0.62911±0.0068	14.148±0.153	42.247±1.35
HSD13191	Gedarif	10.57±0.25	6.408±0.454	0.5537±0.0148	42.409±0.945	39.712±1.118	0.26028±0.01118	0.0871±0.0346	0.6677±0.0339	15.007±0.758	43.53±3.09
HSD13194	Gedarif	10.391±0.0163	6.9302±0.0755	0.56464±0.00225	43.654±0.301	38.185±0.395	0.20966±0.000148	0.06511±0.000283	0.57232±0.00295	12.867±0.0665	43.633±1.271
HSD13203	Gedarif	10.094±0.0595	7.1934±0.0243	0.60257±0.00803	44.055±0.351	37.711±0.31	0.22724±0.00148	0.1171±0.033	0.7119±0.0322	16.012±0.726	44.55±3.77
HSD13204	Gedarif	9.844±0.173	7.01±0.476	0.6012±0.0322	45.612±0.523	36.611±0.144	0.24395±0.00968	0.0777±0.00346	0.6938±0.075	15.61±1.69	48.024±0.0279
HSD13317	Gedarif	9.946±0.278	7.2475±0.00262	0.61289±0.00251	45.468±1.243	36.401±0.965	0.24073±0.00314	0.08474±0.00274	0.5356±0.0447	12.048±1.01	41.51±1.46
HSD13337	Gedarif	9.9082±0.1298	7.0129±0.00175	0.61238±0.01117	46.015±0.501	36.144±0.664	0.2255±0.0235	0.08202±0.000919	0.5592±0.017	12.58±0.382	41.243±0.296
HSD13376	Gedarif	9.5364±0.0244	6.9606±0.0541	0.60242±0.00996	45.726±0.047	36.833±0.011	0.2492±0.0182	0.092295±0.000148	0.638±0.142	14.35±3.2	50.24±9.98
HSD13410	Gedarif	10.254±0.255	6.498±0.374	0.5798±0.0197	43.96±1.62	38.43±1.76	0.21619±0.00731	0.056175±0.000587	0.66608±0.00757	14.976±0.165	45.383±0.499
HSD13682	West Darfur	10.006±0.1	6.7315±0.0623	0.5467±0.0153	45.314±0.852	37.112±0.67	0.20358±0.00752	0.08696±0.00376	0.6034±0.0164	13.571±0.367	42.409±1.147
HSD13697	West Darfur	10.621±0.0344	6.7977±0.0166	0.5648±0.0183	42.828±0.0756	38.867±0.109	0.22343±0.00511	0.09835±0.00386	0.4795±0.107	10.78±2.41	40.43±3.68
HSD13874	West Darfur	10.131±0.0276	6.5493±0.1004	0.53991±0.01189	42.28±0.442	40.084±0.337	0.35255±0.00957	0.06379±0.00146	0.6291±0.1223	14.14±2.75	42.04±5.54
HSD13900	West Darfur	8.9434±0.1182	6.7402±0.0587	0.52208±0.00542	43.409±0.836	40.054±0.992	0.25715±0.01319	0.0734±0.00292	0.5112±0.00615	11.504±0.139	38.4±2.27
HSD14004	West Darfur	9.3517±0.0403	7.796±0.1403	0.69605±0.00202	44.828±0.447	36.117±0.215	0.2197±0.0178	0.08306±0.00341	0.5159±0.0236	11.605±0.532	37.43±1.72
HSD14101	West Darfur	10.05±0.224	7.0276±0.0216	0.5664±0.0161	45.599±0.613	36.352±0.0627	0.23059±0.00549	0.05113±0.00388	0.6503±0.0149	14.625±0.343	40.09±1.72
HSD14135	West Darfur	9.8877±0.132	6.5932±0.021	0.5292±0.0157	44.165±0.0164	38.317±0.203	0.2595±0.00942	0.08546±0.000636	0.5306±0.0546	11.933±1.23	41.825±1.201
HSD14212	West Darfur	9.857±0.236	6.2492±0.1035	0.53865±0.00301	43.51±1.64	39.5±1.6	0.25743±0.00483	0.06284±0.00145	0.7533±0.0359	16.941±0.811	42.876±1.286
HSD14236	West Darfur	10.307±0.264	7.2028±0.0858	0.61702±0.0095	44.135±0.177	37.798±0.132	0.2816±0.019	0.10884±0.00306	0.5627±0.0878	12.66±1.98	42.82±1.57
HSD14244	West Darfur	10.207±0.243	7.6±0.199	0.7114±0.0172	44.238±1.025	36.776±0.554	0.26482±0.00598	0.10256±0.00327	0.569±0.0447	12.798±1.007	38.18±2.2
HSD14303	West Darfur	10.172±0.022	7.691±0.187	0.6632±0.00385	46.404±0.0325	34.687±0.102	0.23018±0.00511	0.1176±0.0221	0.60959±0.0102	13.713±0.232	42.854±0.725
HSD14344	West Darfur	9.867±0.303	6.3253±0.1009	0.51832±0.00753	44.34±0.891	38.277±0.999	0.25333±0.000502	0.1135±0.0222	0.56815±0.01093	12.775±0.247	40.62±1.95
HSD14626	West Darfur	10.836±0.0663	7.407±0.223	0.6158±0.0189	47.614±0.199	34.169±0.341	0.22706±0.00437	0.099935±0.000389	0.6789±0.0588	15.276±1.326	38.27±4.67
HSD15185	Central Darfur	9.963±0.214	6.3503±0.028	0.52514±0.000233	43.911±0.542	38.024±0.604	0.2703±0.0234	0.08401±0.000311	0.4129±0.0269	9.278±0.605	34.995±1.348
HSD15420	Central Darfur	9.7472±0.1101	6.4326±0.1332	0.59033±0.01021	46.518±0.205	36.153±0.0944	0.2234±0.0175	0.08017±0.000608	0.7644±0.0933	17.19±2.1	47.68±3.96
HSD2665	Gedarif	9.961±0.213	6.6493±0.0884	0.52699±0.01399	44.009±0.888	38.529±0.566	0.2728±0.00716	0.05275±0.00155	0.55843±0.01269	12.558±0.288	42.59±2
HSD2671	Gedarif	9.697±0.182	7.0178±0.0116	0.5789±0.0241	43.371±0.631	39.05±0.886	0.2001±0.036	0.084325±0.001252	0.7291±0.0146	16.4±0.328	46.91±2.83
HSD2673	Gedarif	9.81±0.322	6.865±0.151	0.5742±0.0199	43.717±1.207	38.709±0.717	0.22889±0.00907	0.09583±0.00593	0.6214±0.0499	13.978±1.126	37.75±1.6
HSD2675	Gedarif	9.836±0.163	6.781±0.147	0.51177±0.000339	44.229±0.234	38.315±0.258	0.23555±0.00803	0.0918±0.000566	0.44332±0.01001	9.971±0.226	38.35±0.871
HSD2678	Gedarif	9.9095±0.1253	7.095±0.147	0.59176±0.00133	44.96±0.04	37.104±0.223	0.25907±0.01061	0.082015±0.000403	0.6345±0.0519	14.272±1.168	39.638±0.131
HSD2679	North Kordofan	10.216±0.137	6.2534±0	0.54381±0.00627	41.748±1.171	40.673±1.366	0.26514±0.00753	0.07298±0.00328	0.8162±0.0482	18.348±1.087	42.67±2.53
HSD2680	South Darfur	9.4805±0.0903	6.52±0.1374	0.4946±0.026	44.658±1.164	38.495±1.412	0.26616±0.00559	0.085735±0.000304	0.38422±0.00384	8.6436±0.086	39.289±0.391
HSD2683	South Darfur	9.837±0.316	6.645±0.225	0.53781±0.00644	45.216±0.593	37.4±0.409	0.24436±0.0014	0.09151±0.00075	0.503±0.0431	11.313±0.968	32.82±0.558
HSD2685	South Darfur	9.5892±0.0294	7.001±0.573	0.564±0.0469	47.61±1.6	34.98±2.18	0.2528±0.0161	0.06±0	0.452±0.0725	10.17±1.63	39±2.04
HSD2690	South Darfur	9.7178±0.086	7.0568±0.0785	0.6116±0.0169	45.52±1.42	36.755±1.373	0.24437±0.01413	0.09707±0.00408	0.4537±0.0349	10.207±0.788	39.325±1.249
HSD2699	North Darfur	9.9979±0.00445	7.753±0.156	0.7263±0.031	45.882±0.0818	35.279±0.213	0.2457±0.0197	0.116±0.0315	0.5784±0.0366	13.014±0.822	44.13±0.387
HSD2701	North Darfur	10.612±0.102	6.1277±0.1271	0.53224±0.00392	45.705±0.547	36.688±0.473	0.22879±0.00218	0.1063±0.0434	0.64449±0.01413	14.488±0.319	46.02±2.05
HSD2704	North Darfur	10.147±0.236	7.326±0.236	0.5365±0.0366	43.015±0.284	38.761±0.334	0.21429±0.01318	0.07±0	0.3289±0.0309	7.394±0.692	32.83±2.04
HSD2758	North Darfur	10.076±0.0677	6.456±0.0969	0.53725±0.00419	43.867±0.177	38.818±0.0878	0.1633±0.0522	0.08144±0.00343	0.6915±0.0365	15.549±0.823	46.4±1.48
HSD2773	North Darfur	9.9996±0.038	6.6722±0.0226	0.52212±0.00101	43.571±0.492	39.622±0.637	0.25364±0.00672	0.08294±0.00317	0.6198±0.0368	13.946±0.83	37.675±0.802
HSD3618	North Kordofan	10.491±0.0668	6.4201±0.0265	0.5389±0.01119	41.812±0.199	40.39±0.286	0.25437±0.0066	0.093805±0.001223	0.3511±0.0069	7.892±0.155	30.951±0.249
HSD4162	North Kordofan	9.9687±0.1034	7.0476±0.0136	0.5916±0.01132	45.272±1.363	36.792±1.283	0.21424±0.000431	0.1143±0.0264	0.6745±0.0629	15.17±1.42	45.247±1.37
HSD4589	North Kordofan	9.728±0.263	7.007±0.0782	0.58858±0.00552	44.11±0.314	38.217±0.122	0.25657±0.00461	0.09329±0.00267	0.3869±0.022	8.703±0.497	41.44±2.37
HSD4593	North Kordofan	9.8646±0.0698	6.986±0.174	0.5407±0.0255	43.66±0.339	38.648±0.138	0.217±0.0703	0.083235±0.000219	0.5399±0.0434	12.143±0.977	42.597±0.258
HSD4598	North Kordofan	10.239±0.149	6.635±0.0857	0.47767±0.00387	43.924±0.0773	38.86±0.0152	0.27646±0.000028	0.07634±0.00227	0.40032±0.01004	9.003±0.226	35.33±1.87
HSD4601	North Kordofan	9.831±0.163	6.382±0.167	0.5523±0.0144	43.386±0.889	39.471±1.202	0.2825±0.0284	0.0945±0.00322	0.5033±0.024	11.32±0.54	44.378±0.887
HSD4607	North Kordofan	9.805±0.0219	6.8574±0.1096	0.5619±0.00124	44.247±0.701	38.216±0.841	0.21715±0.00609	0.09544±0.00366	0.5173±0.0158	11.637±0.356	40.828±0.236
HSD4610	North Kordofan	9.3977±0.0283	6.3154±0.104	0.52982±0.00435	43.765±0.501	39.237±0.31	0.29033±0.00245	0.07592±0.00173	0.4547±0.0518	10.226±1.166	40.051±1.24
HSD4611	North Kordofan	10.423±0.325	6.7109±0.0202	0.53941±0.00681	41.272±0.684	40.762±0.395	0.2111±0.0203	0.08128±0.00225	0.5703±0.016	12.819±0.356	42.09±1.76
HSD4612	North Kordofan	10.079±0.0395	7.3283±0.1067	0.59813±0.000693	47.266±0.472	34.511±0.545	0.21859±0.00713	0.082±0	0.569±0.0427	12.799±0.961	41.957±0.232
HSD4618	North Kordofan	10.139±0.172	6.327±0.205	0.5582±0.01393	44.635±0.808	38.085±0.859	0.20554±0.000863	0.04941±0.00515	0.64381±0.01162	14.477±0.264	41.962±0.0935
HSD4619	North Kordofan	10.335±0.0454	7.2014±0.0477	0.5857±0.0168	44.647±0.919	36.988±0.768	0.1714±0.0745	0.07126±0.000255	0.66804±0.01059	15.022±0.236	43.56±1.58
HSD4627	North Kordofan	9.958±0.425	6.906±0.419	0.5272±0.0234	45.175±0.393	37.11±0.447	0.2353±0.0203	0.08759±0.00658	0.5716±0.0527	12.857±1.189	38.344±1.12
HSD4917	North Kordofan	10.046±0.272	7.341±0.444	0.5917±0.0391	41.919±0.185	39.753±0.93	0.28526±0.00648	0.06445±0.00287	0.5058±0.0693	11.37±1.56	40.55±1.48
HSD4918	North Kordofan	9.7017±0.0417	6.7541±0.0589	0.5787±0.0144	43.978±0.314	38.608±0.404	0.2825±0.00457	0.09714±0.00146	0.5398±0.0157	12.142±0.352	44.999±1.052
HSD4919	North Kordofan	9.936±0.227	6.7447±0.0753	0.54685±0.00793	42.82±0.0421	39.627±0.0851	0.25438±0.01394	0.07119±0.0031	0.4831±0.0469	10.864±1.057	42.56±2.97
HSD4928	North Kordofan	9.943±0.229	6.5326±0.0837	0.56272±0.00912	45.877±0.318	36.785±0.0094	0.22394±0.00436	0.075025±0.000785	0.6836±0.0446	15.377±1.006	43.93±2.88
HSD4930	North Kordofan	9.7494±0.0837	6.913±0.315	0.6338±0.0161	44.52±1.64	37.84±2.07	0.23366±0.01133	0.1095±0.0291	0.79848±0.00361	17.964±0.0837	46.664±0.64
HSD4934	North Kordofan	9.6057±0.1032	6.9048±0.0189	0.51013±0.000721	44.36±0.159	38.483±0.0763	0.13595±0.00255	0.061±0	0.3569±0.0235	8.028±0.529	40.146±0.193
HSD5455	Blue Nile	9.438±0.169	7.342±0.238	0.58305±0.0122	44.38±0.192	37.919±0.278	0.26497±0.00246	0.07245±0.00673	0.63832±0.01387	14.363±0.315	38.831±0.634
HSD5459	Blue Nile	9.7003±0.00656	6.4388±0.0475	0.52672±0.00395	45.057±0.445	37.943±0.477	0.23555±0.00163	0.09884±0.00333	0.6571±0.0559	14.781±1.258	40.464±1.096
HSD5463	Blue Nile	9.8±0.176	7.4171±0.0966	0.5858±0.0146	45.548±0.765	36.328±0.471	0.24908±0.00952	0.07131±0.00249	0.4682±0.0201	10.534±0.454	35.701±0.685
HSD5464	Blue Nile	9.965±0.1258	6.1902±0.1168	0.55922±0.00718	41.477±0.807	41.415±0.795	0.30073±0.00639	0.09268±0.00257	0.5443±0.00232	12.238±0.054	44.52±1.341
HSD5466	Blue Nile	9.389±0.163	7.014±0.236	0.54976±0.00679	46.36±1.79	36.39±1.84	0.2229±0.0278	0.07741±0.00274	0.601±0.0948	13.52±2.14	41.5±2.06
HSD5473	Blue Nile	9.7512±0.0807	7.1549±0.00136	0.62406±0.00353	46.866±0.273	35.293±0.376	0.2355±0.0226	0.07542±0.00186	0.68±0.0585	15.3±1.318	39.9±5.62
HSD5477	Blue Nile	9.6466±0.0243	7.4406±0.0153	0.60647±0.00482	46.211±0.0303	35.87±0.0699	0.2259±0.0436	0.071±0	0.4962±0.0438	11.165±0.986	37.22±3.29
HSD5493	Blue Nile	9.8258±0.0688	7.0627±0.0176	0.51796±0.00204	44.168±0.00124	38.058±0.0431	0.29043±0.00266	0.07761±0.00211	0.4151±0.0288	9.335±0.648	42.43±2.94
HSD5494	Blue Nile	9.886±0.284	7.2036±0.0509	0.553±0.016	44.053±0.677	37.966±0.887	0.22663±0.000325	0.08106±0.00622	0.61809±0.0085	13.902±0.191	43.473±1.325
HSD5884	Blue Nile	9.8763±0.0075	7.1363±0.0209	0.62613±0.001	44.821±0.115	37.17±0.0928	0.29065±0.00623	0.07919±0.00194	0.5095±0.0683	11.46±1.54	39.44±3.37
HSD5886	South Kordofan	9.8492±0.0382	6.798±0.092	0.512±0.0174	46.54±0.0465	36.038±0.0773	0.2304±0.00515	0.0322±0.0455	0.44605±0.00687	10.033±0.155	41.804±0.645
HSD5901	South Kordofan	10.018±0.38	6.6491±0.0879	0.51377±0.0011	44.704±0.691	37.86±0.481	0.1912±0.0808	0.06401±0.00233	0.4815±0.037	10.828±0.835	40.1±3.09
HSD5902	South Kordofan	9.69±0.181	7.168±0.279	0.57228±0.00508	46.925±0.215	35.345±0.249	0.23187±0.00145	0.06712±0.00219	0.6455±0.0528	14.523±1.189	45.38±3.71
HSD6705	South Kordofan	9.7836±0.0146	7.4205±0.089	0.59794±0.00448	45.795±0.0471	36.156±0.132	0.1735±0.0723	0.07332±0.001245	0.63595±0.01156	14.308±0.26	46.183±1.268
Kenana-2	Cultivar	9.993±0.408	6.441±0.383	0.61507±0.00774	45.481±0.932	37.085±0.905	0.30517±0.00791	0.079885±0.001054	0.54388±0.00912	12.233±0.2	42.927±0.363
		±
		±
		±
		±
		±
		±
		±
		±
		±	±

## Sheet: Table S2
Table 1S. Genbank characterization data used in this study
							Seed coat color key
ID		Seed coat color	1000 Seed weight (g)	Days to 50% flowering			Descriptor	State	Code
HSD2671		1	3.2	NA			Seed coat color	White	1
HSD2673		4	3.7	NA				Light brown	2
HSD2675		5	3.3	NA				Brown	3
HSD2678		7	6	NA				Reddish brown	4
HSD2679		7	4.8	NA				Grey	5
HSD2680		3	4.7	NA				Black	6
HSD2685		3	3.8	NA				Dark brown	7
HSD2690		1	3.9	NA				Mixed	9
HSD2699		3	3.6	45
HSD2701		7	3.6	59
HSD2704		7	3.2	64
HSD2758		5	2.9	NA
HSD2773		6	1.9	51
HSD3618		3	3.6, 4.2	76
HSD4589		1	3.1	74
HSD4593		1, 3	2.2	61
HSD4598		5	3.7	64
HSD4601		1, 7	4.5	67
HSD4607		3	3.4	64
HSD4610		1	3.5	55
HSD4611		7	3.5	64
HSD4612		5	3.8	80
HSD4618		2, 5, 7	2.63	54
HSD4619		3, 4, 5	2.98, 3.6	65
HSD4627		1, 3, 7	3.29, 3.15	65
HSD4917		1, 9	3.15, 5.5	50
HSD4918		5	2.29, 5.3	64
HSD4919		3, 4, 5	2.57, 3.08	59
HSD4928		1, 4	3.3	41
HSD4930		4, 9	2.66, 3	70
HSD4934		3, 4, 5	2.07, 4.2	76
HSD5455		1	3.9	NA
HSD5459		1	4.8	71
HSD5463		1	3.7	NA
HSD5464		5	3.9	NA
HSD5466		1	2.7	NA
HSD5473		7	3	NA
HSD5477		6, 7	3.4, 4.2	72
HSD5493		3, 7	3.7	NA
HSD5494		1, 3	3.8	41
HSD5884		3, 7	2.6, 3.9	71
HSD5886		1	2.4	NA
HSD5901		2, 5, 7	2.4, 3.1	79
HSD5902		1	3.1	NA
HSD6705		1, 3	2.9	50
HSD10325		3	2	42
HSD11370		5	3.03	50
HSD11401		1, 2	4	45
HSD11425		5	4	46
HSD11464		2, 4	4.1	48
HSD11608		2	NA	41
HSD13013		4	3.2	58
HSD13029		4	3.3	42
HSD13175		2	3.4	55
HSD13191		7	3.5	44
HSD13194		2	3.2	46
HSD13203		3	3.1	46
HSD13204		3	3.4	46
HSD13317		3	3.1	46
HSD13337		2	2.1	53
HSD13376		2	2.1	46
HSD13410		2	2.1	46
HSD13682		3, 4	4.2	55
HSD13697		3	3.8	45
HSD13874		4	4.5	46
HSD13900		1, 5	4.51	46
HSD14004		5	4.3	32
HSD14101		2	4	NA
HSD14135		1, 3	3.3	59
HSD14212		2	3.9	59
HSD14236		6	3.3	40
HSD14244		1, 3	3.8	40

## Sheet: Table S3
Table 2S. Mean and standard deviation of Sesame seed coat color parameters
Accessions	L*Mean±StDev	a*Mean±StDev	b*Mean±StDev
Bromo	62.6±0.141	5.3±0.141	16.75±0.0707
Herheri	57.45±0.0707	9.15±0.0707	18.05±0.0707
HSD10316	70.7±0.141	5.8±0.141	16.8±0.141
HSD10325	36.6±0.424	5.5±0.424	12.6±0.141
HSD11370	56.45±0.354	8.05±0.0707	20.15±0.0707
HSD11401	68.65±0.636	7.4±0	17±0
HSD11425	78.15±0.0707	7.55±0.0707	17.1±0
HSD11464	62.5±0.141	6.7±0.141	16±0.283
HSD11608	67.35±0.495	7.15±0.0707	21.8±0.141
HSD11620	66.45±0.919	7.35±0.0707	19.45±0.0707
HSD11682	63.7±0.283	8.85±0.212	21.8±0.283
HSD11698	67.35±0.495	8.8±0.141	21.9±0.141
HSD13013	69.95±0.0707	6.65±0.0707	17.35±0.0707
HSD13029	72.45±0.636	4.95±0.212	17.7±0
HSD13175	64.9±0.141	7.2±0	16.35±0.0707
HSD13191	59.05±0.778	8.15±0.0707	15.15±0.0707
HSD13194	44.35±0.0707	14.15±0.0707	20.6±0.283
HSD13203	38.15±0.0707	12.05±0.354	15.95±0.0707
HSD13204	66.1±1.56	6.8±0	18.2±0.141
HSD13317	62.65±0.0707	8.1±0.141	20.1±0
HSD13337	77.1±0.283	6.5±0.141	18.6±0
HSD13376	64.1±0	8.2±0	21.15±0.778
HSD13410	63.55±0.354	7.75±0.0707	21.55±0.0707
HSD13682	44.7±0	10.15±0.0707	16±0.141
HSD13697	34.05±0.495	10.15±0.0707	15.35±0.495
HSD13874	63.95±0.212	8.55±0.0707	21.65±0.0707
HSD13900	60±0.141	9.65±0.212	22.15±0.0707
HSD14004	67±0.141	7.5±0	18.95±0.0707
HSD14101	68.8±0.141	7.6±0	18.15±0.0707
HSD14135	61.6±0.707	6.15±0.0707	16.3±0
HSD14212	65.85±0.354	7.45±0.212	16.7±0.141
HSD14236	83.85±0.0707	6.95±0.212	20.4±0.283
HSD14244	32.75±0.0707	10.15±0.212	12.2±0.141
HSD14303	39.85±0.636	4.6±0.141	13.85±0.0707
HSD14344	70.95±0.919	7.05±0.354	18.25±0.495
HSD14626	73.5±0.141	7.95±0.0707	19.1±0.141
HSD15185	50.7±0.849	10.05±0.212	16.5±0.141
HSD15420	66.15±0.212	7.65±0.212	20±0
HSD2665	41.7±0.141	8.7±0	15.2±0
HSD2671	63±0.283	7.9±0.283	17.4±0.141
HSD2673	76.85±0.212	5.8±0	18.7±0.141
HSD2675	69.2±0.141	7.4±0	16.25±0.0707
HSD2678	76.6±0.141	5.35±0.212	16.9±0.141
HSD2679	53.6±0.283	8.2±0.141	16.3±0.141
HSD2680	43.65±0.636	11.1±0.424	17±0.424
HSD2683	39.1±0.707	11.8±0.283	15.65±0.0707
HSD2685	73.9±0.141	7.05±0.0707	20.5±0
HSD2690	69.8±0.283	6±0	15.3±0.283
HSD2699	44.35±0.212	14.05±0.212	18.35±0.0707
HSD2701	41.25±0.0707	15.1±0	17.8±0
HSD2704	41.35±1.061	12.7±0.141	19±0.283
HSD2758	79.8±0.424	9.9±0	23.3±1.41
HSD2773	68.05±0.0707	9.3±0.141	24.7±0
HSD3618	63.15±0.0707	13.2±0	23±0
HSD4162	62.3±3.39	6.15±0.919	17.6±0.283
HSD4589	63.45±0.0707	7.8±0	17.75±0.0707
HSD4593	66.15±0.0707	8.3±0	22.1±0.283
HSD4598	48.8±0	7.95±0.0707	18.15±0.212
HSD4601	72.3±0	5.35±0.0707	15.9±0
HSD4607	61.9±0.141	8.35±0.0707	16±0.141
HSD4610	67.65±0.0707	6±0	14.05±0.0707
HSD4611	62.55±0.495	7±0.283	16.5±0
HSD4612	36.7±0.283	6.6±0	12.75±0.354
HSD4618	46.1±0	11.55±0.0707	19.25±0.0707
HSD4619	58.95±0.212	6.45±0.0707	15.15±0.0707
HSD4627	54.15±0.212	12.6±0.141	22.75±0.0707
HSD4917	66.3±0.707	6.2±0.141	17.1±0.141
HSD4918	40.2±0.283	12.35±0.0707	15.45±0.0707
HSD4919	47.3±0	8.35±0.0707	16.3±0.141
HSD4928	52.55±0.212	8.95±0.0707	15.8±0
HSD4930	63.75±0.354	9.75±0.212	23±0.424
HSD4934	73.4±0.141	9.85±0.0707	24.9±0.99
HSD5455	63.8±0.141	7.75±0.0707	20.55±0.0707
HSD5459	60.8±0.141	8±0	20.35±0.0707
HSD5463	54.55±0.354	9.25±0.0707	17.6±0.141
HSD5464	39.45±0.354	12.7±0	16±0.283
HSD5466	70.3±0	6.15±0.0707	15.95±0.0707
HSD5473	56.7±0.141	8.8±0	18.6±0.141
HSD5477	45.6±0	11.1±0	21±0.283
HSD5493	45.15±0.0707	12.9±0	21.1±0.141
HSD5494	64.45±0.0707	7±0	19.45±0.0707
HSD5884	58.7±0	8.2±0.424	19.15±0.0707
HSD5886	65.6±0.424	9.25±0.0707	20.75±0.212
HSD5901	54.05±0.354	7.4±0.424	18.25±0.0707
HSD5902	71.35±0.212	5.95±0.0707	16.55±0.0707
HSD6705	57.55±0.212	7.25±0.0707	18.85±0.0707
Kenana-2	68.75±0.0707	4.55±0.0707	17.4±0.141
